# Supplementary material for: Discovery of Novel Stimulators of Pax7 and/or MyoD: Enhancing the Efficacy of Cultured Meat Production through Culture Media Enrichment
Source: Biosensors (Basel). 2023 Dec 30;14(1):24. doi: 10.3390/bios14010024 (PMC10813534; doi:10.3390/bios14010024)
Supplement: Supplementary file 1 [file biosensors-14-00024-s001.zip]

Archive with 1 entries (1 files):
- biosensors-2675283-supplementary.pdf
